# Supplementary material for: Effects of Fertilization and Planting Modes on Soil Organic Carbon and Microbial Community Formation of Tree Seedlings
Source: Plants (Basel). 2024 Sep 23;13(18):2665. doi: 10.3390/plants13182665 (PMC11434958; doi:10.3390/plants13182665)
Supplement: Supplementary file 1 [file plants-13-02665-s001.zip]

Archive with 1 entries (1 files):
- plants-3171078-supplementary.pdf
